# Supplementary material for: Multiplexed TrAEL-seq captures DNA replication dynamics in mammalian cells
Source: Nucleic Acids Res. 2026 Mar 14;54(5):gkag212. doi: 10.1093/nar/gkag212 (PMC12988324; doi:10.1093/nar/gkag212)
Supplement: gkag212_Supplemental_Files [file gkag212_supplemental_files.zip]

Archive with 2 entries (2 files):
- Kara et al Supplementary Figures 1-4.pdf
- Kara eta al Supplementary File 1.pdf
